# Supplementary material for: Myocardial Priority Promotes Cardiovascular Recovery for Acute Type A Aortic Dissection Combined with Coronary Artery Disease Undergoing Aortic Arch Surgery
Source: J Pers Med. 2023 Aug 25;13(9):1296. doi: 10.3390/jpm13091296 (PMC10532919; doi:10.3390/jpm13091296)
Supplement: Supplementary file 1 [file jpm-13-01296-s001.zip]

Archive with 3 entries (3 files):
- sFig1  other lab data.jpg
- Supplement S1 -S5.pdf
- supplemental video beating heart during LCA.MP4
